# Supplementary material for: Postmortem and Antemortem Forensic Assessment of Pediatric Fracture Healing from Radiographs and Machine Learning Classification
Source: Biology (Basel). 2022 May 13;11(5):749. doi: 10.3390/biology11050749 (PMC9138832; doi:10.3390/biology11050749)
Supplement: Supplementary file 1 [file biology-11-00749-s001.zip]

Archive with 3 entries (3 files):
- Supplementary figures S1-S18.pdf
- supplementary file S1.pdf
- supplementary file S2.pdf
